# Supplementary material for: The Influence of Sex, Gender, and Age on COVID-19 Data in the Piedmont Region (Northwest Italy): The Virus Prefers Men
Source: Life (Basel). 2022 Apr 26;12(5):643. doi: 10.3390/life12050643 (PMC9148110; doi:10.3390/life12050643)
Supplement: Supplementary file 1 [file life-12-00643-s001.zip]

Archive with 1 entries (1 files):
- life-1684543-supplementary.pdf
